# Supplementary material for: Responsible Stimulus Selection in Neuromarketing: A Critical Narrative Review and Normative Framework for Ethical, Sustainable, and Replicable Consumer Research
Source: Behav Sci (Basel). 2026 Jul 3;16(7):1115. doi: 10.3390/bs16071115 (PMC13403436; doi:10.3390/bs16071115)
Supplement: Supplementary file 1 [file behavsci-16-01115-s001.zip]

Archive with 1 entries (1 files):
- behavsci-4325391-supplementary.pdf
